# Supplementary material for: Global Warming Impacts Suitable Habitats of the Subtropical Endemic Tree Acer pubinerve Rehder, Newly Recorded in Jiangsu Province, China
Source: Plants (Basel). 2025 Jun 20;14(13):1895. doi: 10.3390/plants14131895 (PMC12251581; doi:10.3390/plants14131895)
Supplement: Supplementary file 1 [file plants-14-01895-s001.zip]

Archive with 2 entries (1 files):
- Acer_pubinerve_distribution/
- Acer_pubinerve_distribution/Table S1.xlsx
