# Supplementary material for: Global Warming Impacts Suitable Habitats of the Subtropical Endemic Tree Acer pubinerve Rehder, Newly Recorded in Jiangsu Province, China
Source: Plants (Basel). 2025 Jun 20;14(13):1895. doi: 10.3390/plants14131895 (PMC12251581; doi:10.3390/plants14131895)
Supplement: Supplementary file 1 [file plants-14-01895-s001.zip › Acer_pubinerve_distribution/Table S1.xlsx]

## Sheet: Sheet1
Distribution data for Acer pubinerve
Species	Longitude	Latitude
Acer pubinerve	119.552	30.6239
Acer pubinerve	118.836	29.6123
Acer pubinerve	120.965	29.3834
Acer pubinerve	116.937	27.2759
Acer pubinerve	120.976	29.1425
Acer pubinerve	119.102	28.5156
Acer pubinerve	118.327	29.1971
Acer pubinerve	119.936	27.5517
Acer pubinerve	120.01	27.7753
Acer pubinerve	119.15	27.638
Acer pubinerve	115.763	29.6
Acer pubinerve	114.962	29.2284
Acer pubinerve	117.789	29.3029
Acer pubinerve	117.72	28.1001
Acer pubinerve	117.03	27.6982
Acer pubinerve	116.937	27.2759
Acer pubinerve	114.403	28.5988
Acer pubinerve	114.796	27.1527
Acer pubinerve	114.397	27.3442
Acer pubinerve	114.349	26.3425
Acer pubinerve	114.33	25.9335
Acer pubinerve	114.515	24.8482
Acer pubinerve	114.93	25.2622
Acer pubinerve	114.447	29.0288
Acer pubinerve	114.204	26.5869
Acer pubinerve	110.595	26.05
Acer pubinerve	105.986	24.3712
Acer pubinerve	105.818	23.2226
Acer pubinerve	116.338	25.6727
Acer pubinerve	118.686	25.4436
Acer pubinerve	118.799	25.8531
Acer pubinerve	118.971	26.559
Acer pubinerve	117.319	24.7108
Acer pubinerve	113.63	25.5989
Acer pubinerve	116.781	26.8324
Acer pubinerve	117.867	26.9074
Acer pubinerve	117.987	27.785
Acer pubinerve	117.573	29.851
Acer pubinerve	118.057	29.7181
Acer pubinerve	116.63	24.352
Acer pubinerve	119.348	30.2048
Acer pubinerve	119.334	29.4795
Acer pubinerve	119.06	28.0388
Acer pubinerve	121.504	29.7836
Acer pubinerve	121.592	29.9729
Acer pubinerve	119.597	27.9199
Acer pubinerve	120.709	27.8016
Acer pubinerve	121.405	29.5853
Acer pubinerve	117.206	28.2368
Acer pubinerve	116.011	25.9172
Acer pubinerve	113.923	27.6679
Acer pubinerve	115.05	27.8371
Acer pubinerve	116.001	29.5615
Acer pubinerve	109.034	25.2744
Acer pubinerve	117.815	26.3909
Acer pubinerve	117.451	25.3344
Acer pubinerve	118.266	26.5745
Acer pubinerve	118.189	26.6464
Acer pubinerve	113.168	24.8027
Acer pubinerve	113.215	25.239
Acer pubinerve	120.61	28.7279
Acer pubinerve	121.38	28.8308
Acer pubinerve	120.143	28.6893
Acer pubinerve	119.03	28.9106
Acer pubinerve	120.641	28.3026
Acer pubinerve	120.601	27.9963
Acer pubinerve	118.146	28.753
Acer pubinerve	108.791	27.715
Acer pubinerve	108.174	27.054
Acer pubinerve	107.454	26.139
Acer pubinerve	107.614	28.9146
Acer pubinerve	108.127	26.299
Acer pubinerve	120.281	31.1246
